# Supplementary material for: Developmental Validation of a MPS Workflow with a PCR-Based Short Amplicon Whole Mitochondrial Genome Panel
Source: Genes (Basel). 2020 Nov 13;11(11):1345. doi: 10.3390/genes11111345 (PMC7709034; doi:10.3390/genes11111345)
Supplement: Supplementary file 1 [file genes-11-01345-s001.zip]

Archive with 3 entries (2 files):
- genes-958458 supplementary/
- genes-958458 supplementary/genes-958458-supplementary.pdf
- genes-958458 supplementary/Supplementary Tables_11-12-2020 proof back.xlsx
